# Supplementary material for: Cholesterol 25-hydroxylase suppresses SARS-CoV-2 replication by blocking membrane fusion
Source: Proc Natl Acad Sci U S A. 2020 Nov 25;117(50):32105–13. doi: 10.1073/pnas.2012197117 (PMC7749331; doi:10.1073/pnas.2012197117)
Supplement: Supplementary File [file pnas.2012197117.sd01.xlsx]

## Sheet: Sheet1
ISG gene	GFP positive cells (%)
	VSV-SARS-CoV	VSV-SARS-CoV-2
AXIN	7.07302	27.5284
BST2	78.3616	36.8757
CD274	57.929	30.4664
CH25H	7.42043	22.3026
CMPK2	39.1455	32.7632
CXCL10	30.2857	39.1128
CXCL11	70.9161	40.1235
DDX58	67.9195	28.8794
DHX58	20.2038	38.0716
EIFAK2	13.2946	45.1523
EPSTI1	14.5512	34.013
ETV7	17.1856	39.5404
GBP2	14.9792	43.6139
GBP5	25.579	33.4745
HERC5	53.7494	55.7229
HERC6	16.98	35.4514
HSH2D	11.5708	40.7306
IFI6	14.2256	42.164
IFI16	60.4074	36.5842
IFI44	19.2263	49.4496
IFI44L	13.2083	37.6101
IFIH1	24.2017	31.1855
IFIT1	10.3153	43.574
IFIT2	13.2953	37.1108
IFIT3	18.1092	52.2863
IFITM1	47.0249	42.52
IFITM2	20.3035	26.614
IFITM3	31.9854	32.0741
IRF7	12.6549	43.8603
IRF9	14.8014	36.2183
ISG15	31.3037	39.4486
LAMP3	15.5786	44.6487
LAP3	14.3632	39.4282
LY6E	21.5303	30.1605
MX1	15.396	51.934
MYC	13.027	40.1543
OAS2	16.2694	35.8734
OAS3	22.7808	43.2357
OASL	21.5173	39.939
PARP9	65.2808	47.0468
PNPT1	20.0341	35.8046
PPM1K	18.4745	50.108
RSAD2	78.2446	51.4467
SAMHD1	34.9317	46.1444
SLC15A13	15.0206	47.8681
SLC25A28	13.6624	58.5432
SP110	20.415	54.5829
STARD5	55.5572	44.9056
TMEM140	39.0583	59.536
TNFSF13B	33.5044	50.4105
TRIM15	40.5478	53.4641
TRIM22	42.3891	66.6785
UBE2L6	53.7584	58.1504
USP18	42.055	41.0095
XAF1	33.5489	44.5205
ZBP1	47.0893	50.7363
ZNF503	42.9046	44.4458
